# Supplementary material for: Dietary adherence among persons with type 2 diabetes: A concurrent mixed methods study
Source: PLoS One. 2024 May 7;19(5):e0302914. doi: 10.1371/journal.pone.0302914 (PMC11075895; doi:10.1371/journal.pone.0302914)
Supplement: S1 Data — (XLSX) [file pone.0302914.s003.xlsx]

## Sheet: Sheet1
Age	Sex	Marital staus	place of residence	Educational status	Employment status	Monthly income	Family history	Comorbidity	Previous exposure		PDAQ_Item1	PDAQ_Item2	PDAQ_Item3	PDAQ_Item4	PDAQ_Item5	PDAQ_Item6	PDAQ_Item7	PDAQ_Item8	PDAQ_Item9	GNKQ-r_Items	GNKQItem1_sub1	GNKQItem1_sub2	GNKQItem1_sub3	GNKQItem1_sub4	GNKQItem1_sub5	GNKQItem1_sub6	GNKQItem2	GNKQItem3_sub1	GNKQItem3_sub2	GNKQItem3_sub3	GNKQItem_4sub1	GNKQItem4_sub2	GNKQItem4_sub3	GNKQItem4_sub5	GNKQItem4_sub5	GNKQItem1_sub1	GNKQItem5_sub2	GNKQItem6_sub3	GNKQItem5_sub4	GNKQItem6	GNKQItem7_sub1	GNKQItem7_sub2	GNKQItem7_sub3	GNKQItem7_sub4	GNKQItem4_sub1	GNKQItem8	GNKQItem9	Scores_GNKQ	GNKQItem1_sub1
52	Female	Married	Urban	Higher	Public sector	>2000	yes	no	yes	<5years	5	7	0	0	7	4	5	4	0		More	Less	More	Less	Less	More	5 or more	Not eat less	Eat less	Eat less	High in fiber	Low in fiber	Low in fiber	Low in fiber	Low in fiber	Starchy food	Starchy food	Starchy food	Starchy food	Locally cooked rice with lots of vegetables and roasted chicken	Low in added sugar	Low in added sugar	High in added sugar	High in added sugar	Low in added sugar	Animal fats	White bread		Correct
63	Female	Married	Urban	Primary	No employment	<500	yes	yes	yes	>/= 5years	6	5	6	0	5	7	6	3	0		Same	Less	More	Less	Less	Less	Not sure	Eat less	Eat less	Eat less	High in fiber	Low in fiber	Low in fiber	Low in fiber	Low in fiber	Not sure	Starchy food	Starchy food	Starchy food	Locally cooked rice with lots of vegetables and roasted chicken	Not sure	Not sure	High in added sugar	High in added sugar	High in added sugar	Animal fats	White bread		Wrong
56	Male	Married	Urban	Higher	Public sector	>2000	yes	yes	yes	>/= 5years	3	2	5	2	2	5	7	3	0		More	Less	More	Less	Less	Less	Not sure	Not eat less	Eat less	Eat less	High in fiber	Low in fiber	Low in fiber	Low in fiber	Low in fiber	Starchy food	Starchy food	Starchy food	Starchy food	Locally cooked rice with lots of vegetables and roasted chicken	Not sure	High in added sugar	High in added sugar	High in added sugar	High in added sugar	Animal fats	White bread		Correct
68	Male	Married	Urban	Higher	No employment	500-900	no	yes	yes	>/= 5years	5	3	5	0	4	3	4	3	3		Same	Less	More	Less	Less	More	two	Eat less	Eat less	Eat less	High in fiber	Not sure	Low in fiber	Low in fiber	Low in fiber	Starchy food	Starchy food	Starchy food	Starchy food	Locally cooked rice with lots of vegetables and roasted chicken	Not sure	Not sure	High in added sugar	High in added sugar	High in added sugar	Animal fats	White bread		Wrong
60	Male	Married	Urban	Secondary	No employment	<500	no	no	yes	>/= 5years	4	5	5	0	5	6	7	2	0		Less	Less	Less	Less	Less	More	two	Eat less	Eat less	Eat less	High in fiber	Low in fiber	Low in fiber	Low in fiber	Low in fiber	Starchy food	Starchy food	Starchy food	Starchy food	Locally cooked rice with lots of vegetables and roasted chicken	High in added sugar	High in added sugar	High in added sugar	High in added sugar	High in added sugar	Animal fats	White bread		Wrong
61	Female	Married	Rural	None	No employment	<500	yes	yes	yes	<5years	3	4	3	0	3	4	5	3	0		More	Less	More	Less	Less	More	Not sure	Eat less	Eat less	Eat less	High in fiber	Low in fiber	Low in fiber	Low in fiber	Low in fiber	Not sure	Starchy food	Not sure	Starchy food	Not sure	High in added sugar	High in added sugar	High in added sugar	High in added sugar	Not sure	Vegetable oil	White bread		Correct
72	Female	Seperated	Urban	None	No employment	<500	yes	yes	yes	>/= 5years	3	2	4	1	2	7	7	0	0		Less	Less	More	Less	Less	Less	three	Eat less	Eat less	Eat less	High in fiber	Low in fiber	Low in fiber	Low in fiber	Low in fiber	Starchy food	Starchy food	Starchy food	Starchy food	Locally cooked rice with lots of vegetables and roasted chicken	High in added sugar	High in added sugar	High in added sugar	High in added sugar	High in added sugar	Animal fats	White bread		Wrong
53	Female	Divorced	Urban	None	No employment	<500	yes	yes	yes	>/= 5years	3	4	3	0	3	4	5	3	0		Same	Less	More	Less	Less	More	two	Eat less	Eat less	Eat less	High in fiber	Low in fiber	Low in fiber	Low in fiber	Low in fiber	Not sure	Not starchy	Starchy food	Starchy food	Locally cooked rice with lots of vegetables and roasted chicken	Not sure	Low in added sugar	High in added sugar	High in added sugar	High in added sugar	Animal fats	White bread		Wrong
68	Female	Married	Urban	None	No employment	<500	yes	yes	yes	<5years	2	1	4	0	3	4	2	3	2		Same	Less	More	Less	Less	More	two	Eat less	Eat less	Eat less	High in fiber	Low in fiber	Low in fiber	Low in fiber	Low in fiber	Starchy food	Starchy food	Starchy food	Starchy food	Locally cooked rice with lots of vegetables and roasted chicken	High in added sugar	High in added sugar	High in added sugar	High in added sugar	High in added sugar	Animal fats	White bread		Wrong
59	Female	Divorced	Urban	Secondary	Self-employed	500-900	yes	yes	yes	<5years	4	3	6	0	5	7	4	2	0		More	Less	More	Less	Less	More	5 or more	Eat less	Eat less	Eat less	High in fiber	Low in fiber	Low in fiber	Low in fiber	Low in fiber	Starchy food	Starchy food	Starchy food	Starchy food	Locally cooked rice with lots of vegetables and roasted chicken	Low in added sugar	Low in added sugar	High in added sugar	High in added sugar	High in added sugar	Animal fats	White bread		Correct
59	Female	Married	Urban	Primary	Self-employed	<500	yes	no	yes	>/= 5years	3	2	4	1	4	3	2	0	0		More	Less	More	Less	Less	More	two	Not eat less	Eat less	Eat less	High in fiber	Low in fiber	Low in fiber	Low in fiber	Low in fiber	Starchy food	Starchy food	Not sure	Starchy food	Locally cooked rice with lots of vegetables and roasted chicken	High in added sugar	High in added sugar	High in added sugar	High in added sugar	High in added sugar	Eggs	White bread		Correct
48	Male	Married	Urban	Higher	Private sector	>2000	yes	no	yes	>/= 5years	5	4	5	0	4	7	3	2	0		More	Less	More	Less	Less	More	Not sure	Not eat less	Eat less	Eat less	High in fiber	Low in fiber	Low in fiber	Low in fiber	Low in fiber	Starchy food	Starchy food	Starchy food	Starchy food	Locally cooked rice with lots of vegetables and roasted chicken	Low in added sugar	Low in added sugar	High in added sugar	High in added sugar	High in added sugar	Animal fats	White bread		Correct
55	Female	Divorced	Urban	Primary	Self-employed	<500	no	yes	yes	>/= 5years	3	2	2	1	2	5	4	0	0		Same	Less	More	Less	Less	More	three	Not eat less	Eat less	Eat less	High in fiber	Low in fiber	Low in fiber	Low in fiber	Low in fiber	Starchy food	Starchy food	Starchy food	Starchy food	Locally cooked rice with lots of vegetables and roasted chicken	Low in added sugar	Low in added sugar	High in added sugar	Not sure	Low in added sugar	Animal fats	White bread		Wrong
79	Female	Married	Urban	Higher	No employment	<500	yes	yes	yes	>/= 5years	4	2	3	0	4	5	6	5	0		More	Less	More	Less	Less	Less	three	Eat less	Eat less	Eat less	High in fiber	Low in fiber	Low in fiber	Low in fiber	Low in fiber	Starchy food	Starchy food	Starchy food	Starchy food	Locally cooked rice with lots of vegetables and roasted chicken	High in added sugar	High in added sugar	High in added sugar	High in added sugar	High in added sugar	Animal fats	White bread		Correct
67	Female	Married	Urban	Primary	No employment	<500	yes	yes	yes	>/= 5years	4	2	2	0	6	5	2	3	1		More	Less	More	Less	Less	Less	two	Not eat less	Eat less	Eat less	High in fiber	Low in fiber	Low in fiber	Low in fiber	Low in fiber	Starchy food	Starchy food	Starchy food	Starchy food	Locally cooked rice with lots of vegetables and roasted chicken	Low in added sugar	High in added sugar	High in added sugar	High in added sugar	High in added sugar	Vegetable oil	White bread		Correct
65	Female	Married	Urban	Primary	Self-employed	<500	yes	yes	yes	>/= 5years	2	2	4	0	3	5	4	5	2		Same	Less	More	Less	Less	More	Not sure	Not eat less	Eat less	Eat less	High in fiber	Low in fiber	Low in fiber	Low in fiber	Low in fiber	Starchy food	Starchy food	Starchy food	Starchy food	Locally cooked rice with lots of vegetables and roasted chicken	High in added sugar	High in added sugar	High in added sugar	High in added sugar	High in added sugar	Animal fats	White bread		Wrong
72	Female	Married	Urban	None	No employment	<500	yes	yes	yes	>/= 5years	2	0	4	3	1	3	2	3	3		More	Less	More	Less	Less	More	two	Not eat less	Eat less	Eat less	High in fiber	Low in fiber	Low in fiber	Low in fiber	Low in fiber	Starchy food	Not sure	Starchy food	Starchy food	Locally cooked rice with lots of vegetables and roasted chicken	High in added sugar	High in added sugar	High in added sugar	High in added sugar	High in added sugar	Animal fats	White bread		Correct
58	Female	Seperated	Urban	Primary	No employment	<500	yes	yes	yes	<5years	4	4	5	0	4	5	5	2	0		Same	Less	More	Less	Less	More	Not sure	Not eat less	Eat less	Eat less	High in fiber	Low in fiber	Low in fiber	Low in fiber	Low in fiber	Not sure	Not sure	Starchy food	Starchy food	Locally cooked rice with lots of vegetables and roasted chicken	Not sure	Low in added sugar	High in added sugar	High in added sugar	High in added sugar	Animal fats	White bread		Wrong
56	Female	Married	Urban	None	No employment	<500	yes	yes	no	<5years	1	2	1	0	1	4	3	3	0		More	Less	More	Less	Less	More	Not sure	Eat less	Eat less	Eat less	High in fiber	Low in fiber	Low in fiber	Low in fiber	Low in fiber	Starchy food	Starchy food	Not sure	Starchy food	Locally cooked rice with lots of vegetables and roasted chicken	High in added sugar	High in added sugar	High in added sugar	Not sure	High in added sugar	Animal fats	White bread		Correct
59	Female	Married	Rural	Secondary	No employment	<500	yes	yes	yes	>/= 5years	3	1	3	0	0	7	3	0	0		More	Less	More	Less	Less	More	two	Not eat less	Eat less	Eat less	High in fiber	Not sure	Low in fiber	Not sure	Low in fiber	Starchy food	Not sure	Not sure	Starchy food	Locally cooked rice with lots of vegetables and roasted chicken	Not sure	Not sure	High in added sugar	Not sure	Low in added sugar	Animal fats	White bread		Correct
50	Female	Married	Urban	Secondary	Self-employed	<500	no	yes	yes	<5years	2	0	0	0	0	0	6	0	0		More	Less	More	Less	Less	More	Not sure	Not eat less	Eat less	Eat less	High in fiber	Low in fiber	Not sure	Low in fiber	Not sure	Starchy food	Not sure	Not starchy	Starchy food	Locally cooked rice with lots of vegetables and roasted chicken	Not sure	Not sure	High in added sugar	Not sure	Low in added sugar	Animal fats	White bread		Correct
66	Male	Married	Urban	Secondary	No employment	<500	yes	yes	yes	>/= 5years	3	0	4	0	4	5	2	2	2		More	Less	More	Less	Less	More	Not sure	Not eat less	Eat less	Eat less	High in fiber	Not sure	Not sure	Not sure	Not sure	Not sure	Starchy food	Not sure	Not sure	Locally cooked rice with lots of vegetables and roasted chicken	Not sure	Not sure	High in added sugar	Not sure	Not sure	Animal fats	White bread		Correct
36	Female	Married	Urban	Higher	Public sector	>2000	yes	no	yes	<5years	7	7	7	0	7	7	7	7	0		Less	Less	More	Less	Less	More	Not sure	Not eat less	Eat less	Eat less	High in fiber	Low in fiber	Low in fiber	Not sure	Low in fiber	Starchy food	Not sure	Not sure	Not sure	Locally cooked rice with lots of vegetables and roasted chicken	High in added sugar	Not sure	High in added sugar	High in added sugar	Low in added sugar	Animal fats	White bread		Wrong
56	Female	Divorced	Urban	Secondary	Self-employed	500-900	no	no	yes	>/= 5years	5	7	4	0	4	5	4	2	0		More	Less	More	Less	Less	More	two	Not eat less	Eat less	Eat less	High in fiber	Low in fiber	Low in fiber	Low in fiber	Low in fiber	Not sure	Not sure	Not starchy	Starchy food	Locally cooked rice with lots of vegetables and roasted chicken	Not sure	Not sure	High in added sugar	Not sure	Low in added sugar	Animal fats	White bread		Correct
58	Female	Single	Rural	Secondary	No employment	500-900	no	yes	yes	>/= 5years	3	1	2	0	1	0	3	0	0		More	Less	More	Less	Less	More	Not sure	Not sure	Eat less	Eat less	High in fiber	Low in fiber	Low in fiber	Low in fiber	Low in fiber	Not sure	Not sure	Not starchy	Not sure	Locally cooked rice with lots of vegetables and roasted chicken	Not sure	Not sure	High in added sugar	Not sure	Not sure	Eggs	White bread		Correct
47	Female	Married	Rural	None	Self-employed	<500	no	yes	yes	<5years	2	3	0	0	0	0	2	0	0		More	Less	More	Less	Less	More	Not sure	Not sure	Eat less	Eat less	High in fiber	Low in fiber	Low in fiber	Not sure	Low in fiber	Starchy food	Not starchy	Not starchy	Not starchy	Locally cooked rice with lots of vegetables and roasted chicken	Not sure	Low in added sugar	High in added sugar	High in added sugar	Low in added sugar	Animal fats	Not sure		Correct
67	Female	Married	Urban	Secondary	No employment	<500	yes	yes	yes	>/= 5years	2	0	1	0	1	0	7	0	0		More	Less	More	Less	Less	More	Not sure	Not eat less	Eat less	Eat less	High in fiber	Not sure	Not sure	Not sure	Not sure	Not sure	Not sure	Not sure	Not sure	Locally cooked rice with lots of vegetables and roasted chicken	Not sure	Not sure	High in added sugar	Not sure	Not sure	Not sure	Not sure		Correct
51	Female	Single	Rural	None	Self-employed	<500	yes	yes	yes	>/= 5years	3	0	3	0	3	4	3	3	0		More	Less	More	Less	Less	More	two	Not eat less	Eat less	Eat less	High in fiber	Low in fiber	Not sure	Low in fiber	Not sure	Not sure	Starchy food	Not sure	Not sure	Locally cooked rice with lots of vegetables and roasted chicken	Not sure	Not sure	High in added sugar	Not sure	Low in added sugar	Animal fats	White bread		Correct
46	Female	Single	Rural	Primary	No employment	<500	yes	no	yes	>/= 5years	4	2	3	0	1	5	7	0	0		More	Less	More	Less	Less	More	Not sure	Not eat less	Eat less	Eat less	High in fiber	Not sure	Low in fiber	Not sure	Low in fiber	Starchy food	Not sure	Not sure	Not sure	Locally cooked rice with lots of vegetables and roasted chicken	Not sure	Not sure	High in added sugar	Not sure	Low in added sugar	Animal fats	White bread		Correct
45	Female	Married	Urban	Primary	Self-employed	500-900	yes	yes	yes	>/= 5years	5	4	6	0	6	7	4	3	0		Not sure	Less	More	Less	Less	More	two	Not eat less	Eat less	Eat less	High in fiber	Not sure	Low in fiber	Not sure	Low in fiber	Starchy food	Starchy food	Not sure	Not sure	Locally cooked rice with lots of vegetables and roasted chicken	High in added sugar	High in added sugar	High in added sugar	High in added sugar	Low in added sugar	Animal fats	White bread		Wrong
71	Male	Married	Urban	Secondary	Self-employed	500-900	no	yes	yes	>/= 5years	4	2	4	0	2	5	3	2	0		More	Less	More	Less	Less	More	Not sure	Not eat less	Eat less	Eat less	High in fiber	Low in fiber	Not sure	Low in fiber	Not sure	Starchy food	Not sure	Not sure	Not sure	Locally cooked rice with lots of vegetables and roasted chicken	Not sure	Not sure	High in added sugar	Not sure	Low in added sugar	Not sure	White bread		Correct
69	Female	Single	Urban	None	No employment	<500	yes	yes	yes	>/= 5years	2	0	1	0	0	0	7	0	0		More	Less	More	Less	Less	More	Not sure	Not eat less	Eat less	Eat less	High in fiber	Low in fiber	High in fiber	Low in fiber	Low in fiber	Starchy food	Not sure	Not starchy	Not starchy	Locally cooked rice with lots of vegetables and roasted chicken	Low in added sugar	Not sure	High in added sugar	Not sure	Low in added sugar	Not sure	Not sure		Correct
61	Female	Married	Urban	Primary	Self-employed	<500	yes	yes	yes	<5years	4	3	3	0	5	4	5	0	0		Less	Less	More	Less	Less	Same	Not sure	Not eat less	Eat less	Eat less	High in fiber	Low in fiber	Low in fiber	Low in fiber	Low in fiber	Not sure	Not sure	Starchy food	Starchy food	Locally cooked rice with lots of vegetables and roasted chicken	Not sure	Not sure	High in added sugar	Not sure	Low in added sugar	Animal fats	White bread		Wrong
74	Female	Single	Urban	None	No employment	<500	no	yes	yes	>/= 5years	2	0	0	0	0	2	5	0	0		Same	Less	Not sure	Not sure	Not sure	More	two	Not sure	Eat less	Eat less	High in fiber	Low in fiber	Low in fiber	Low in fiber	Low in fiber	Not sure	Not sure	Not sure	Not sure	Locally cooked rice with lots of vegetables and roasted chicken	Not sure	Not sure	High in added sugar	Not sure	Low in added sugar	Animal fats	Not sure		Wrong
61	Female	Married	Urban	Higher	No employment	1000-2000	no	yes	yes	<5years	4	7	0	0	7	0	4	3	2		More	Not sure	More	Less	Not sure	More	two	Eat less	Not sure	Eat less	High in fiber	Low in fiber	Low in fiber	Not sure	Low in fiber	Starchy food	Starchy food	Not sure	Not starchy	Locally cooked rice with lots of vegetables and roasted chicken	Low in added sugar	Low in added sugar	High in added sugar	Not sure	Low in added sugar	Animal fats	White bread		Correct
85	Male	Married	Urban	None	No employment	<500	no	yes	yes	>/= 5years	2	2	0	0	0	7	5	2	0		More	Less	More	Less	Less	More	Not sure	Not eat less	Eat less	Eat less	High in fiber	Not sure	Not sure	Not sure	Not sure	Not sure	Not sure	Not sure	Not sure	Locally cooked rice with lots of vegetables and roasted chicken	Not sure	Not sure	High in added sugar	Not sure	Low in added sugar	Not sure	Not sure		Correct
57	Female	Married	Rural	Secondary	No employment	<500	yes	yes	yes	>/= 5years	3	3	3	0	0	0	7	0	0		More	Less	More	Less	Less	More	Not sure	Not eat less	Eat less	Eat less	Not sure	Not sure	Not sure	Not sure	Not sure	Starchy food	Not sure	Not sure	Not sure	Locally cooked rice with lots of vegetables and roasted chicken	Not sure	Not sure	High in added sugar	Not sure	Low in added sugar	Not sure	White bread		Correct
66	Female	Married	Urban	Secondary	No employment	<500	yes	yes	yes	>/= 5years	2	0	2	0	0	0	5	0	0		More	Not sure	More	Less	Not sure	More	Not sure	Not sure	Eat less	Eat less	High in fiber	Not sure	Low in fiber	Not sure	Not sure	Not sure	Not starchy	Not sure	Not sure	Locally cooked rice with lots of vegetables and roasted chicken	Not sure	Not sure	High in added sugar	Not sure	Low in added sugar	Not sure	White bread		Correct
62	Female	Single	Urban	Higher	No employment	1000-2000	no	yes	yes	>/= 5years	4	2	2	0	3	7	7	1	0		Less	Less	More	Less	Less	More	Not sure	Eat less	Eat less	Eat less	High in fiber	Not sure	Low in fiber	Not sure	Low in fiber	Starchy food	Not starchy	Not starchy	Not starchy	Locally cooked rice with lots of vegetables and roasted chicken	Low in added sugar	Low in added sugar	High in added sugar	High in added sugar	Low in added sugar	Animal fats	White bread		Wrong
38	Female	Married	Urban	Primary	Private sector	<500	yes	yes	yes	<5years	4	0	6	0	6	5	1	0	0		Less	Less	Less	Less	Less	Not sure	two	Not sure	Not eat less	Eat less	High in fiber	Low in fiber	Low in fiber	Low in fiber	Low in fiber	Not starchy	Not starchy	Starchy food	Starchy food	Locally cooked rice with lots of vegetables and roasted chicken	High in added sugar	Not sure	High in added sugar	High in added sugar	High in added sugar	Not sure	White bread		Wrong
62	Male	Married	Urban	Secondary	No employment	1000-2000	yes	yes	yes	>/= 5years	6	5	5	0	5	4	5	3	0		More	Less	More	Less	Less	More	Not sure	Not eat less	Eat less	Eat less	High in fiber	Low in fiber	High in fiber	Low in fiber	Low in fiber	Starchy food	Starchy food	Not starchy	Starchy food	Locally cooked rice with lots of vegetables and roasted chicken	Low in added sugar	High in added sugar	High in added sugar	High in added sugar	High in added sugar	Animal fats	White bread		Correct
53	Female	Single	Urban	Secondary	Self-employed	<500	yes	no	yes	>/= 5years	4	2	2	0	2	7	6	5	0		More	Less	More	Less	Less	More	Not sure	Not eat less	Eat less	Eat less	High in fiber	Low in fiber	Low in fiber	Low in fiber	Low in fiber	Starchy food	Not starchy	Not starchy	Starchy food	Locally cooked rice with lots of vegetables and roasted chicken	Not sure	Low in added sugar	High in added sugar	High in added sugar	Low in added sugar	Vegetable oil	White bread		Correct
67	Male	Single	Urban	Secondary	No employment	500-900	yes	yes	yes	>/= 5years	3	2	1	0	1	7	4	0	0		Less	Less	More	Less	Less	More	Not sure	Not eat less	Eat less	Eat less	High in fiber	Low in fiber	Low in fiber	Low in fiber	Low in fiber	Starchy food	Starchy food	Not sure	Starchy food	Locally cooked rice with lots of vegetables and roasted chicken	High in added sugar	Not sure	High in added sugar	High in added sugar	Low in added sugar	Animal fats	Not sure		Wrong
58	Female	Divorced	Urban	None	No employment	<500	yes	no	yes	<5years	3	1	3	0	2	6	3	1	1		Less	Less	Less	Less	Less	Not sure	three	Not sure	Not sure	Not sure	High in fiber	Low in fiber	Low in fiber	Low in fiber	Not sure	Not sure	Not sure	Starchy food	Starchy food	Locally cooked rice with lots of vegetables and roasted chicken	Not sure	High in added sugar	High in added sugar	Not sure	Not sure	Animal fats	White bread		Wrong
56	Female	Single	Urban	Primary	Self-employed	500-900	no	yes	yes	<5years	3	3	0	0	0	4	7	2	0		More	Less	More	Less	Less	More	Not sure	Not eat less	Eat less	Eat less	High in fiber	Low in fiber	Low in fiber	Low in fiber	Not sure	Starchy food	Not sure	Not starchy	Not sure	Locally cooked rice with lots of vegetables and roasted chicken	Not sure	Not sure	High in added sugar	Not sure	Low in added sugar	Vegetable oil	Not sure		Correct
58	Female	Single	Urban	Secondary	Public sector	>2000	no	no	yes	>/= 5years	3	0	2	0	1	7	0	2	2		More	Less	More	Less	Less	More	Not sure	Not eat less	Eat less	Eat less	High in fiber	Low in fiber	Not sure	Low in fiber	Not sure	Starchy food	Not sure	Not sure	Not sure	Locally cooked rice with lots of vegetables and roasted chicken	Not sure	Not sure	High in added sugar	High in added sugar	Low in added sugar	Animal fats	White bread		Correct
55	Female	Divorced	Urban	None	Self-employed	<500	no	yes	yes	<5years	3	2	0	0	0	2	5	0	0		More	Less	More	Less	Less	More	Not sure	Not eat less	Eat less	Eat less	High in fiber	Low in fiber	Low in fiber	Low in fiber	Not sure	Not sure	Not sure	Not starchy	Not starchy	Locally cooked rice with lots of vegetables and roasted chicken	Not sure	Not sure	High in added sugar	Not sure	Low in added sugar	Animal fats	Not sure		Correct
63	Female	Single	Urban	Secondary	No employment	<500	yes	yes	yes	>/= 5years	3	2	1	0	1	0	7	5	0		More	Less	More	Less	Less	More	Not sure	Not eat less	Eat less	Eat less	High in fiber	Low in fiber	Low in fiber	Low in fiber	High in fiber	Not sure	Not sure	Not sure	Not sure	Locally cooked rice with lots of vegetables and roasted chicken	Not sure	Not sure	Not sure	Not sure	Not sure	Animal fats	White bread		Correct
73	Female	Single	Rural	None	No employment	<500	yes	yes	yes	<5years	2	0	0	0	0	0	7	2	0		More	Less	More	Less	Less	More	Not sure	Not eat less	Eat less	Eat less	High in fiber	Low in fiber	Low in fiber	Low in fiber	Low in fiber	Starchy food	Not sure	Not starchy	Not starchy	Locally cooked rice with lots of vegetables and roasted chicken	Not sure	Not sure	High in added sugar	High in added sugar	Low in added sugar	Animal fats	White bread		Correct
62	Female	Single	Rural	Secondary	No employment	<500	no	yes	yes	>/= 5years	2	2	1	0	1	7	2	0	6		More	Less	More	Less	Less	More	Not sure	Not eat less	Eat less	Eat less	High in fiber	Not sure	Not sure	Not sure	Not sure	Starchy food	Not sure	Not sure	Starchy food	Locally cooked rice with lots of vegetables and roasted chicken	Not sure	Not sure	High in added sugar	Not sure	Not sure	Animal fats	White bread		Correct
60	Female	Married	Urban	Secondary	No employment	<500	no	yes	yes	>/= 5years	5	7	2	0	2	7	7	3	0		More	Less	More	Less	Same	Same	two	Not eat less	Eat less	Eat less	High in fiber	Low in fiber	Low in fiber	Low in fiber	High in fiber	Starchy food	Not sure	Not sure	Not starchy	Locally cooked rice with lots of vegetables and roasted chicken	High in added sugar	High in added sugar	High in added sugar	Not sure	Not sure	Animal fats	Wholegrain cereals		Correct
60	Female	Single	Urban	Secondary	No employment	<500	no	yes	no	<5years	0	0	2	0	0	0	4	0	0		More	Less	More	Less	Less	More	Not sure	Not sure	Eat less	Eat less	High in fiber	Low in fiber	Not sure	Not sure	Not sure	Not sure	Not sure	Not sure	Not sure	Locally cooked rice with lots of vegetables and roasted chicken	Not sure	Not sure	High in added sugar	Not sure	Not sure	Animal fats	Not sure		Correct
46	Male	Married	Urban	Primary	No employment	<500	no	no	yes	<5years	3	3	2	0	0	0	7	2	5		More	Less	More	Less	Less	More	Not sure	Not eat less	Eat less	Eat less	High in fiber	Low in fiber	Low in fiber	Low in fiber	Not sure	Starchy food	Not sure	Not starchy	Not sure	Locally cooked rice with lots of vegetables and roasted chicken	Not sure	Not sure	High in added sugar	High in added sugar	Low in added sugar	Animal fats	White bread		Correct
58	Female	Married	Urban	Secondary	No employment	<500	yes	yes	no	<5years	5	3	5	0	5	3	7	2	0		Same	Less	More	Less	Same	More	two	Not eat less	Eat less	Eat less	Not sure	Not sure	High in fiber	Not sure	Not sure	Not starchy	Not sure	Not sure	Not starchy	Locally cooked rice with lots of vegetables and roasted chicken	High in added sugar	High in added sugar	High in added sugar	Not sure	Low in added sugar	Animal fats	Not sure		Wrong
80	Female	Single	Urban	Primary	No employment	<500	yes	yes	yes	>/= 5years	3	4	1	0	1	0	6	0	0		More	Less	More	Less	Same	Less	Not sure	Not sure	Eat less	Eat less	High in fiber	High in fiber	Low in fiber	Not sure	High in fiber	Starchy food	Not starchy	Not sure	Not starchy	Locally cooked rice with lots of vegetables and roasted chicken	High in added sugar	High in added sugar	Not sure	Not sure	Low in added sugar	Vegetable oil	Not sure		Correct
59	Female	Single	Rural	Secondary	Self-employed	<500	yes	yes	no	>/= 5years	2	2	1	0	1	0	4	0	1		More	Less	Not sure	Not sure	Not sure	Not sure	three	Not sure	Not sure	Not sure	Not sure	Not sure	Not sure	Not sure	Not sure	Not sure	Not sure	Not sure	Not starchy	Locally cooked rice with lots of vegetables and roasted chicken	High in added sugar	High in added sugar	High in added sugar	Not sure	Not sure	Animal fats	Not sure		Correct
69	Female	Single	Urban	Secondary	No employment	<500	no	yes	yes	>/= 5years	3	3	1	0	1	7	4	2	1		More	Less	More	Less	Less	More	two	Not eat less	Eat less	Not sure	High in fiber	Not sure	Low in fiber	Low in fiber	High in fiber	Starchy food	Not starchy	Not starchy	Not starchy	Locally cooked rice with lots of vegetables and roasted chicken	High in added sugar	Low in added sugar	High in added sugar	Not sure	Low in added sugar	Eggs	White bread		Correct
65	Female	Divorced	Urban	Higher	Public sector	500-900	yes	yes	yes	>/= 5years	5	3	4	0	7	7	7	0	0		Less	Not sure	More	Same	Less	More	three	Not eat less	Eat less	Eat less	High in fiber	High in fiber	High in fiber	Not sure	Not sure	Starchy food	Not sure	Starchy food	Starchy food	Locally cooked rice with lots of vegetables and roasted chicken	High in added sugar	Not sure	Not sure	Not sure	Not sure	Vegetable oil	White bread		Wrong
58	Female	Single	Urban	Secondary	Self-employed	500-900	yes	yes	yes	>/= 5years	3	1	5	0	1	0	7	0	0		More	Less	More	Same	Less	More	two	Not sure	Not sure	Not sure	Not sure	Not sure	Not sure	Not sure	Not sure	Not sure	Not sure	Not sure	Not starchy	Not sure	High in added sugar	Low in added sugar	Low in added sugar	Not sure	Low in added sugar	Not sure	Not sure		Correct
53	Female	Single	Urban	Secondary	Private sector	500-900	yes	yes	yes	<5years	4	7	2	0	0	7	3	0	0		More	Less	More	Less	Less	More	two	Not sure	Eat less	Eat less	High in fiber	Low in fiber	Low in fiber	Not sure	Not sure	Starchy food	Not sure	Not starchy	Not sure	Locally cooked rice with lots of vegetables and roasted chicken	Not sure	Low in added sugar	High in added sugar	Not sure	Low in added sugar	Animal fats	White bread		Correct
36	Female	Married	Urban	Primary	No employment	<500	yes	yes	yes	>/= 5years	2	0	2	0	2	3	6	0	2		More	Less	More	Less	Less	More	Not sure	Not sure	Eat less	Eat less	High in fiber	Low in fiber	Not sure	Low in fiber	Not sure	Starchy food	Not sure	Not starchy	Not sure	Locally cooked rice with lots of vegetables and roasted chicken	Not sure	Not sure	High in added sugar	High in added sugar	Low in added sugar	Animal fats	White bread		Correct
75	Female	Single	Rural	None	No employment	<500	yes	yes	yes	>/= 5years	2	4	0	0	0	2	2	0	0		Less	Less	More	Less	Less	Less	three	Eat less	Eat less	Eat less	High in fiber	Low in fiber	Low in fiber	Low in fiber	Low in fiber	Starchy food	Starchy food	Starchy food	Starchy food	Locally cooked rice with lots of vegetables and roasted chicken	High in added sugar	High in added sugar	High in added sugar	High in added sugar	High in added sugar	Animal fats	White bread		Wrong
72	Female	Divorced	Rural	None	No employment	<500	yes	yes	yes	>/= 5years	2	0	0	0	0	3	3	0	0		More	Less	More	Less	Less	More	5 or more	Not eat less	Eat less	Eat less	High in fiber	Low in fiber	Low in fiber	Low in fiber	Low in fiber	Starchy food	Starchy food	Starchy food	Starchy food	Locally cooked rice with lots of vegetables and roasted chicken	Low in added sugar	Low in added sugar	High in added sugar	High in added sugar	Low in added sugar	Animal fats	White bread		Correct
41	Male	Married	Urban	Primary	Self-employed	500-900	no	yes	yes	<5years	3	2	4	0	0	0	4	0	0		Same	Less	More	Less	Less	Less	Not sure	Eat less	Eat less	Eat less	High in fiber	Low in fiber	Low in fiber	Low in fiber	Low in fiber	Not sure	Starchy food	Starchy food	Starchy food	Locally cooked rice with lots of vegetables and roasted chicken	Not sure	Not sure	High in added sugar	High in added sugar	High in added sugar	Animal fats	White bread		Wrong
79	Male	Married	Rural	Higher	No employment	500-900	yes	yes	no	>/= 5years	2	3	2	0	0	0	4	0	0		More	Less	More	Less	Less	Less	Not sure	Not eat less	Eat less	Eat less	High in fiber	Low in fiber	Low in fiber	Low in fiber	Low in fiber	Starchy food	Starchy food	Starchy food	Starchy food	Locally cooked rice with lots of vegetables and roasted chicken	Not sure	High in added sugar	High in added sugar	High in added sugar	High in added sugar	Animal fats	White bread		Correct
56	Female	Married	Urban	Secondary	No employment	<500	yes	yes	yes	<5years	3	4	1	0	0	1	4	1	0		Same	Less	More	Less	Less	More	two	Eat less	Eat less	Eat less	High in fiber	Not sure	Low in fiber	Low in fiber	Low in fiber	Starchy food	Starchy food	Starchy food	Starchy food	Locally cooked rice with lots of vegetables and roasted chicken	Not sure	Not sure	High in added sugar	High in added sugar	High in added sugar	Animal fats	White bread		Wrong
67	Male	Married	Urban	None	No employment	500-900	yes	yes	yes	>/= 5years	3	2	3	0	0	0	4	0	2		Less	Less	Less	Less	Less	More	two	Eat less	Eat less	Eat less	High in fiber	Low in fiber	Low in fiber	Low in fiber	Low in fiber	Starchy food	Starchy food	Starchy food	Starchy food	Locally cooked rice with lots of vegetables and roasted chicken	High in added sugar	High in added sugar	High in added sugar	High in added sugar	High in added sugar	Animal fats	White bread		Wrong
62	Male	Married	Urban	Higher	Private sector	<500	yes	no	yes	<5years	5	3	7	0	7	7	4	0	0		More	Less	More	Less	Less	More	Not sure	Eat less	Eat less	Eat less	High in fiber	Low in fiber	Low in fiber	Low in fiber	Low in fiber	Not sure	Starchy food	Not sure	Starchy food	Not sure	High in added sugar	High in added sugar	High in added sugar	High in added sugar	Not sure	Vegetable oil	White bread		Correct
52	Female	Married	Urban	Secondary	Self-employed	<500	no	yes	yes	<5years	3	1	3	0	0	0	4	2	0		More	Less	More	More	Less	More	three	Not eat less	Eat less	Eat less	High in fiber	Low in fiber	Low in fiber	Low in fiber	Not sure	Starchy food	Not starchy	Not sure	Not sure	Locally cooked rice with lots of vegetables and roasted chicken	High in added sugar	Low in added sugar	High in added sugar	High in added sugar	Not sure	Animal fats	White bread		Correct
60	Female	Married	Urban	None	Self-employed	<500	no	yes	no	>/= 5years	3	3	3	1	4	5	1	2	3		Less	Less	More	Not sure	Same	More	Not sure	Eat less	Eat less	Eat less	High in fiber	Not sure	Low in fiber	Not sure	Not sure	Starchy food	Not sure	Not sure	Starchy food	Locally cooked rice with lots of vegetables and roasted chicken	Low in added sugar	Not sure	Not sure	High in added sugar	High in added sugar	Animal fats	Not sure		Wrong
55	Female	Married	Urban	Primary	No employment	<500	no	yes	no	>/= 5years	3	2	4	2	4	5	5	5	6		More	Less	More	Less	Less	More	Not sure	Not sure	Eat less	Eat less	High in fiber	Low in fiber	Low in fiber	Low in fiber	Low in fiber	Not sure	Starchy food	Not starchy	Starchy food	Locally cooked rice with lots of vegetables and roasted chicken	High in added sugar	High in added sugar	High in added sugar	High in added sugar	Not sure	Animal fats	Not sure		Correct
69	Female	Married	Urban	Secondary	No employment	1000-2000	yes	yes	no	>/= 5years	5	5	4	0	4	7	7	1	0		More	Less	More	Less	Less	More	two	Not eat less	Eat less	Eat less	High in fiber	Not sure	Low in fiber	Not sure	Not sure	Starchy food	Not sure	Not sure	Starchy food	Locally cooked rice with lots of vegetables and roasted chicken	Not sure	Not sure	High in added sugar	Not sure	Low in added sugar	Animal fats	White bread		Correct
43	Female	Married	Urban	Secondary	Self-employed	500-900	yes	yes	yes	<5years	5	2	4	0	7	7	3	3	0		More	Less	More	Less	Less	More	two	Eat less	Eat less	Eat less	High in fiber	High in fiber	Not sure	High in fiber	High in fiber	Starchy food	Not starchy	Not starchy	Not starchy	Locally cooked rice with lots of vegetables and roasted chicken	Low in added sugar	Low in added sugar	High in added sugar	High in added sugar	Low in added sugar	Animal fats	White bread		Correct
75	Female	Married	Urban	Primary	No employment	500-900	no	no	yes	<5years	3	0	0	0	0	1	4	2	0		Less	Less	Less	Less	Less	Less	Not sure	Not sure	Not sure	Not sure	High in fiber	Low in fiber	Not sure	Not sure	Not sure	Not sure	Not sure	Not sure	Starchy food	Locally cooked rice with lots of vegetables and roasted chicken	Not sure	Not sure	Not sure	Not sure	Not sure	Animal fats	Not sure		Wrong
70	Female	Single	Urban	Primary	No employment	<500	yes	yes	yes	>/= 5years	4	4	2	0	5	2	5	4	1		More	Less	More	Less	Less	More	two	Not eat less	Not sure	Not sure	High in fiber	Low in fiber	Low in fiber	Low in fiber	Not sure	Starchy food	Not starchy	Not starchy	Not starchy	Locally cooked rice with lots of vegetables and roasted chicken	Not sure	Not sure	High in added sugar	Not sure	Low in added sugar	Animal fats	Not sure		Correct
75	Female	Single	Urban	None	No employment	<500	yes	yes	yes	>/= 5years	5	6	4	0	7	4	5	0	0		Less	Less	Not sure	Less	Less	Not sure	two	Not sure	Not sure	Not sure	Not sure	Not sure	Not sure	Not sure	Not sure	Not sure	Not sure	Not sure	Not sure	Locally cooked rice with lots of vegetables and roasted chicken	Not sure	Not sure	Not sure	Not sure	Not sure	Not sure	Not sure		Wrong
58	Female	Single	Urban	Primary	Self-employed	500-900	no	yes	yes	<5years	3	2	0	0	7	3	5	0	0		Not sure	Not sure	Not sure	Less	Less	Not sure	Not sure	Not sure	Not sure	Not sure	Not sure	Not sure	Not sure	Not sure	Not sure	Not sure	Not sure	Not sure	Not sure	Locally cooked rice with lots of vegetables and roasted chicken	Not sure	Not sure	High in added sugar	Not sure	Low in added sugar	Not sure	Not sure		Wrong
56	Female	Married	Urban	Higher	Public sector	<500	no	yes	yes	<5years	5	3	5	0	6	7	7	3	1		More	Less	Not sure	Less	Less	More	four	Not eat less	Eat less	Not sure	High in fiber	Not sure	Low in fiber	Not sure	Not sure	Starchy food	Not sure	Not starchy	Starchy food	Locally cooked rice with lots of vegetables and roasted chicken	Not sure	High in added sugar	High in added sugar	High in added sugar	High in added sugar	Animal fats	Fruits and vegetables		Correct
72	Male	Single	Urban	Higher	No employment	500-900	yes	yes	yes	>/= 5years	3	2	4	0	5	3	4	0	1		More	Less	More	Less	Less	More	four	Not eat less	Eat less	Eat less	High in fiber	Not sure	High in fiber	Not sure	Not sure	Not sure	Starchy food	Not sure	Starchy food	Locally cooked rice with lots of vegetables and roasted chicken	Low in added sugar	Low in added sugar	High in added sugar	Not sure	Low in added sugar	Animal fats	Not sure		Correct
59	Male	Married	Urban	Higher	Public sector	1000-2000	yes	yes	yes	>/= 5years	5	7	6	0	7	7	7	0	0		More	Less	More	Less	Less	More	two	Eat less	Eat less	Eat less	High in fiber	High in fiber	Low in fiber	Low in fiber	Low in fiber	Starchy food	Starchy food	Starchy food	Starchy food	Locally cooked rice with lots of vegetables and roasted chicken	High in added sugar	High in added sugar	High in added sugar	High in added sugar	High in added sugar	Animal fats	White bread		Correct
64	Female	Married	Rural	Higher	No employment	1000-2000	yes	yes	yes	>/= 5years	4	5	2	0	2	0	7	4	0		Not sure	Less	More	Less	Less	More	Not sure	Not sure	Not sure	Not sure	High in fiber	Not sure	Low in fiber	Not sure	Low in fiber	Starchy food	Starchy food	Not sure	Not starchy	Locally cooked rice with lots of vegetables and roasted chicken	High in added sugar	Low in added sugar	High in added sugar	High in added sugar	High in added sugar	Animal fats	White bread		Wrong
51	Male	Married	Urban	Higher	Public sector	1000-2000	yes	no	yes	<5years	4	1	5	1	5	7	2	1	0		Less	Less	More	Less	Less	More	Not sure	Not eat less	Eat less	Eat less	High in fiber	Low in fiber	Low in fiber	Low in fiber	Low in fiber	Starchy food	Not starchy	Not starchy	Not starchy	Locally cooked rice with lots of vegetables and roasted chicken	Low in added sugar	Low in added sugar	High in added sugar	High in added sugar	Low in added sugar	Animal fats	White bread		Wrong
68	Female	Seperated	Urban	Primary	No employment	<500	no	yes	yes	>/= 5years	5	6	2	0	5	7	7	3	0		Less	Less	Less	Less	Less	More	Not sure	Eat less	Eat less	Eat less	High in fiber	Not sure	Not sure	Not sure	Not sure	Not sure	Not sure	Not sure	Starchy food	Locally cooked rice with lots of vegetables and roasted chicken	Not sure	Low in added sugar	High in added sugar	High in added sugar	Not sure	Eggs	White bread		Wrong
21	Female	Single	Urban	Secondary	No employment	500-900	yes	no	yes	<5years	2	3	1	1	1	0	5	2	2		More	Same	More	Less	Less	Same	5 or more	Not eat less	Not sure	Eat less	High in fiber	High in fiber	High in fiber	Low in fiber	Not sure	Starchy food	Starchy food	Not starchy	Not starchy	Locally cooked rice with lots of vegetables and roasted chicken	High in added sugar	Low in added sugar	High in added sugar	Not sure	Low in added sugar	Animal fats	Not sure		Correct
74	Female	Married	Urban	None	No employment	<500	no	yes	no	>/= 5years	2	1	2	4	2	4	2	1	4		More	Less	More	Less	Less	More	Not sure	Eat less	Eat less	Eat less	High in fiber	Not sure	Low in fiber	Not sure	Not sure	Not sure	Not sure	Not sure	Not sure	Locally cooked rice with lots of vegetables and roasted chicken	Not sure	Not sure	Not sure	Not sure	Not sure	Animal fats	Not sure		Correct
67	Female	Married	Urban	Secondary	Self-employed	>2000	yes	yes	yes	<5years	4	6	0	0	5	3	6	0	0		Less	Less	More	Less	Less	More	two	Not sure	Eat less	Eat less	Not sure	Not sure	Not sure	Not sure	Not sure	Not sure	Not sure	Not sure	Not starchy	Locally cooked rice with lots of vegetables and roasted chicken	Not sure	High in added sugar	High in added sugar	Not sure	Low in added sugar	Animal fats	Not sure		Wrong
71	Male	Married	Urban	Higher	No employment	1000-2000	yes	yes	yes	>/= 5years	5	7	1	0	4	4	5	5	0		More	Less	More	Less	Less	More	Not sure	Not eat less	Not sure	Eat less	High in fiber	High in fiber	Low in fiber	Low in fiber	Low in fiber	Starchy food	Starchy food	Starchy food	Not starchy	Locally cooked rice with lots of vegetables and roasted chicken	Not sure	Low in added sugar	High in added sugar	Low in added sugar	Low in added sugar	Eggs	White bread		Correct
57	Female	Single	Urban	Primary	Self-employed	500-900	yes	no	yes	<5years	4	2	5	0	2	6	7	0	0		Less	Less	More	Less	Not sure	More	two	Not sure	Eat less	Not sure	High in fiber	Low in fiber	Low in fiber	Low in fiber	Low in fiber	Starchy food	Starchy food	Not starchy	Not starchy	Locally cooked rice with lots of vegetables and roasted chicken	Low in added sugar	High in added sugar	High in added sugar	High in added sugar	Low in added sugar	Eggs	Not sure		Wrong
69	Female	Married	Urban	Primary	Self-employed	500-900	no	yes	yes	<5years	5	7	4	0	6	5	5	0	0		More	Less	More	Less	Less	More	three	Not sure	Eat less	Eat less	High in fiber	Not sure	Low in fiber	Low in fiber	Low in fiber	Starchy food	Not sure	Not starchy	Not starchy	Locally cooked rice with lots of vegetables and roasted chicken	Not sure	Low in added sugar	High in added sugar	Not sure	Low in added sugar	Vegetable oil	Not sure		Correct
66	Female	Single	Urban	Secondary	No employment	500-900	no	yes	yes	>/= 5years	4	6	2	0	3	4	5	0	0		More	Less	More	Less	Less	More	three	Not sure	Eat less	Eat less	High in fiber	High in fiber	Low in fiber	Low in fiber	Low in fiber	Not sure	Not sure	Not starchy	Starchy food	Locally cooked rice with lots of vegetables and roasted chicken	Not sure	Not sure	High in added sugar	Not sure	Low in added sugar	Animal fats	Not sure		Correct
77	Female	Single	Rural	Primary	No employment	<500	yes	no	yes	>/= 5years	4	4	2	0	4	3	6	2	0		More	Less	More	Less	Less	More	three	Not eat less	Eat less	Eat less	High in fiber	Not sure	Low in fiber	Not sure	Not sure	Starchy food	Not sure	Not starchy	Starchy food	Locally cooked rice with lots of vegetables and roasted chicken	Low in added sugar	Not sure	High in added sugar	Not sure	Low in added sugar	Animal fats	White bread		Correct
64	Female	Single	Urban	Higher	No employment	<500	yes	yes	no	<5years	3	2	3	0	0	1	5	0	7		Less	Less	More	Less	Less	More	Not sure	Not eat less	Not eat less	Eat less	High in fiber	High in fiber	Low in fiber	Not sure	Not sure	Starchy food	Not starchy	Not starchy	Starchy food	Locally cooked rice with lots of vegetables and roasted chicken	Not sure	Low in added sugar	High in added sugar	High in added sugar	Low in added sugar	Animal fats	White bread		Wrong
52	Female	Married	Urban	None	No employment	<500	no	yes	yes	<5years	3	2	0	0	1	6	7	0	0		More	Less	More	Less	Less	More	two	Eat less	Eat less	Eat less	High in fiber	Low in fiber	Low in fiber	Low in fiber	Low in fiber	Starchy food	Not sure	Not starchy	Not starchy	Locally cooked rice with lots of vegetables and roasted chicken	Not sure	Not sure	High in added sugar	High in added sugar	High in added sugar	Animal fats	White bread		Correct
67	Female	Single	Urban	None	No employment	500-900	no	yes	yes	<5years	4	3	4	0	4	7	5	2	0		More	Less	More	Less	Less	More	three	Not eat less	Eat less	Not sure	High in fiber	High in fiber	Low in fiber	Low in fiber	Not sure	Starchy food	Not starchy	Starchy food	Starchy food	Locally cooked rice with lots of vegetables and roasted chicken	Not sure	Low in added sugar	High in added sugar	Not sure	Low in added sugar	Animal fats	White bread		Correct
60	Female	Married	Urban	None	Self-employed	500-900	yes	yes	yes	>/= 5years	2	2	1	0	0	4	1	0	0		Less	Less	More	Less	Same	More	Not sure	Eat less	Not sure	Eat less	High in fiber	Low in fiber	Low in fiber	Low in fiber	Low in fiber	Not starchy	Not starchy	Not starchy	Not starchy	Locally cooked rice with lots of vegetables and roasted chicken	High in added sugar	Not sure	Not sure	Not sure	Not sure	Not sure	Not sure		Wrong
61	Male	Married	Rural	Higher	Private sector	>2000	yes	no	yes	<5years	4	3	6	0	0	5	7	5	6		Less	Less	Not sure	Not sure	Less	More	two	Not eat less	Not sure	Not sure	Not sure	Not sure	High in fiber	Not sure	Not sure	Not sure	Not starchy	Not starchy	Not starchy	Locally cooked rice with lots of vegetables and roasted chicken	Not sure	Not sure	Not sure	Not sure	Low in added sugar	Not sure	White bread		Wrong
56	Male	Married	Rural	Primary	Self-employed	500-900	yes	yes	no	<5years	2	0	1	0	0	1	2	0	0		Not sure	Not sure	Not sure	Not sure	Not sure	Not sure	Not sure	Not sure	Not sure	Not sure	High in fiber	Not sure	Not sure	Not sure	Not sure	Not sure	Not sure	Not sure	Not starchy	Locally cooked rice with lots of vegetables and roasted chicken	Not sure	Not sure	High in added sugar	Not sure	Low in added sugar	Animal fats	Not sure		Wrong
68	Female	Married	Urban	None	No employment	<500	no	yes	yes	>/= 5years	5	7	6	0	3	0	7	7	0		More	Less	More	Less	Less	More	three	Not eat less	Eat less	Eat less	High in fiber	Low in fiber	Not sure	Low in fiber	Not sure	Starchy food	Not starchy	Starchy food	Starchy food	Locally cooked rice with lots of vegetables and roasted chicken	Not sure	High in added sugar	High in added sugar	High in added sugar	Low in added sugar	Not sure	White bread		Correct
75	Female	Married	Urban	None	No employment	<500	no	yes	yes	<5years	2	2	1	0	0	2	0	0	0		Not sure	Less	Not sure	Not sure	Not sure	Not sure	Not sure	Not sure	Not sure	Not sure	High in fiber	Not sure	Not sure	Not sure	Not sure	Not sure	Not sure	Not sure	Starchy food	Locally cooked rice with lots of vegetables and roasted chicken	Not sure	Not sure	High in added sugar	Not sure	Not sure	Animal fats	Not sure		Wrong
66	Female	Married	Urban	Secondary	Self-employed	500-900	yes	yes	yes	>/= 5years	3	2	1	0	7	6	4	0	0		More	Not sure	More	Less	Less	More	Not sure	Eat less	Not sure	Not sure	High in fiber	Not sure	Not sure	Not sure	Low in fiber	Starchy food	Starchy food	Not sure	Not sure	Locally cooked rice with lots of vegetables and roasted chicken	High in added sugar	Low in added sugar	High in added sugar	High in added sugar	Low in added sugar	Not sure	White bread		Correct
32	Female	Married	Urban	None	No employment	<500	yes	no	yes	>/= 5years	6	7	7	0	7	6	5	3	1		Same	Less	More	Less	Less	More	four	Eat less	Eat less	Eat less	High in fiber	Low in fiber	Low in fiber	Low in fiber	High in fiber	Starchy food	Starchy food	Not sure	Starchy food	Locally cooked rice with lots of vegetables and roasted chicken	Low in added sugar	Low in added sugar	High in added sugar	High in added sugar	High in added sugar	Animal fats	White bread		Wrong
55	Male	Married	Urban	Secondary	No employment	<500	no	no	yes	<5years	3	7	0	0	3	6	0	0	0		More	Less	More	Less	Less	More	Not sure	Not eat less	Not sure	Eat less	High in fiber	Low in fiber	Low in fiber	Low in fiber	Low in fiber	Starchy food	Not sure	Starchy food	Not starchy	Locally cooked rice with lots of vegetables and roasted chicken	Not sure	Not sure	High in added sugar	High in added sugar	Low in added sugar	Animal fats	White bread		Correct
68	Female	Married	Urban	Primary	Self-employed	<500	yes	yes	yes	>/= 5years	4	4	4	1	3	4	5	3	2		More	Less	More	Less	Less	Same	three	Eat less	Eat less	Eat less	High in fiber	Low in fiber	Low in fiber	Low in fiber	Low in fiber	Starchy food	Starchy food	Starchy food	Starchy food	Locally cooked rice with lots of vegetables and roasted chicken	Low in added sugar	Not sure	High in added sugar	High in added sugar	High in added sugar	Eggs	White bread		Correct
42	Male	Married	Urban	Secondary	Public sector	500-900	no	no	yes	<5years	6	7	3	0	7	5	7	5	0		Same	Less	More	Less	Less	More	Not sure	Not sure	Not eat less	Eat less	High in fiber	Low in fiber	Low in fiber	Low in fiber	Low in fiber	Starchy food	Not starchy	Not starchy	Starchy food	Locally cooked rice with lots of vegetables and roasted chicken	Low in added sugar	Low in added sugar	High in added sugar	High in added sugar	High in added sugar	Eggs	Fruits and vegetables		Wrong
72	Female	Divorced	Urban	Primary	No employment	<500	yes	yes	yes	>/= 5years	4	2	5	0	5	3	5	0	2		More	Less	Not sure	Less	Less	Not sure	Not sure	Not eat less	Eat less	Eat less	Not sure	Not sure	Not sure	Not sure	Not sure	Not sure	Not sure	Not sure	Starchy food	Locally cooked rice with lots of vegetables and roasted chicken	Not sure	Not sure	High in added sugar	Low in added sugar	Low in added sugar	Not sure	White bread		Correct
78	Female	Divorced	Urban	Higher	No employment	500-900	no	yes	yes	>/= 5years	5	6	7	0	6	7	4	2	0		More	Less	More	Less	Less	More	three	Eat less	Eat less	Eat less	High in fiber	Low in fiber	Low in fiber	Not sure	Not sure	Starchy food	Starchy food	Starchy food	Starchy food	Locally cooked rice with lots of vegetables and roasted chicken	Low in added sugar	Not sure	High in added sugar	High in added sugar	Low in added sugar	Animal fats	Wholegrain cereals		Correct
73	Male	Married	Urban	Primary	No employment	<500	no	yes	no	<5years	4	7	3	0	3	5	3	0	0		More	More	Same	Not sure	Not sure	Not sure	Not sure	Not sure	Eat less	Not sure	Not sure	Not sure	Not sure	Not sure	Not sure	Starchy food	Not starchy	Not sure	Not sure	Locally cooked rice with lots of vegetables and roasted chicken	Not sure	High in added sugar	Not sure	Not sure	Not sure	Vegetable oil	White bread		Correct
61	Female	Divorced	Urban	Secondary	No employment	500-900	yes	no	yes	>/= 5years	4	7	0	0	2	5	6	2	0		More	Less	More	Less	Less	More	four	Not eat less	Eat less	Eat less	High in fiber	High in fiber	Low in fiber	Not sure	Not sure	Starchy food	Not sure	Not starchy	Starchy food	Locally cooked rice with lots of vegetables and roasted chicken	Low in added sugar	Not sure	High in added sugar	High in added sugar	Low in added sugar	Animal fats	White bread		Correct
64	Female	Married	Urban	Secondary	No employment	<500	yes	yes	yes	>/= 5years	3	3	3	0	2	5	6	5	0		Less	Less	More	Less	Less	More	Not sure	Not eat less	Eat less	Eat less	High in fiber	Not sure	Low in fiber	Low in fiber	Not sure	Starchy food	Not sure	Not starchy	Starchy food	Locally cooked rice with lots of vegetables and roasted chicken	High in added sugar	Not sure	High in added sugar	High in added sugar	Low in added sugar	Animal fats	White bread		Wrong
70	Female	Married	Urban	Primary	No employment	500-900	yes	yes	yes	>/= 5years	4	0	4	1	5	7	6	0	0		More	Less	More	Less	Less	More	two	Not eat less	Eat less	Not sure	High in fiber	Not sure	Low in fiber	Low in fiber	Not sure	Starchy food	Starchy food	Not starchy	Starchy food	Locally cooked rice with lots of vegetables and roasted chicken	Not sure	Low in added sugar	High in added sugar	High in added sugar	Low in added sugar	Not sure	Not sure		Correct
76	Female	Divorced	Rural	Primary	No employment	<500	yes	yes	yes	>/= 5years	5	7	7	0	5	6	5	3	1		More	Less	More	Less	Less	More	Not sure	Eat less	Eat less	Eat less	High in fiber	Low in fiber	Not sure	Low in fiber	Low in fiber	Starchy food	Not sure	Not starchy	Starchy food	Locally cooked rice with lots of vegetables and roasted chicken	High in added sugar	Not sure	High in added sugar	High in added sugar	Low in added sugar	Eggs	Fruits and vegetables		Correct
78	Female	Single	Urban	Higher	No employment	500-900	no	yes	yes	>/= 5years	3	2	1	0	0	3	3	5	0		More	Less	More	Less	Less	More	Not sure	Eat less	Eat less	Eat less	High in fiber	Low in fiber	Low in fiber	Low in fiber	Not sure	Starchy food	Not starchy	Not sure	Starchy food	Locally cooked rice with lots of vegetables and roasted chicken	High in added sugar	Not sure	High in added sugar	Low in added sugar	Low in added sugar	Eggs	White bread		Correct
52	Female	Divorced	Urban	None	Self-employed	<500	no	yes	yes	>/= 5years	4	6	3	2	4	3	5	1	0		More	Less	More	Less	Less	More	Not sure	Not sure	Eat less	Eat less	High in fiber	Not sure	Low in fiber	Low in fiber	Not sure	Not sure	Not starchy	Not sure	Starchy food	Locally cooked rice with lots of vegetables and roasted chicken	Low in added sugar	Low in added sugar	High in added sugar	Not sure	Low in added sugar	Eggs	Not sure		Correct
48	Female	Married	Urban	Secondary	Self-employed	<500	yes	yes	yes	>/= 5years	5	4	5	0	5	7	5	3	2		Less	Less	More	Less	Less	More	two	Eat less	Eat less	Eat less	High in fiber	High in fiber	Low in fiber	Not sure	Low in fiber	Starchy food	Starchy food	Not sure	Not sure	Locally cooked rice with lots of vegetables and roasted chicken	Low in added sugar	Low in added sugar	High in added sugar	High in added sugar	Low in added sugar	Animal fats	White bread		Wrong
39	Female	Married	Urban	Primary	Self-employed	<500	yes	no	yes	<5years	4	2	2	1	7	3	7	7	2		Same	Less	More	Same	Same	More	Not sure	Not eat less	Eat less	Eat less	High in fiber	High in fiber	High in fiber	High in fiber	High in fiber	Starchy food	Starchy food	Not sure	Starchy food	Locally cooked rice with lots of vegetables and roasted chicken	High in added sugar	Low in added sugar	High in added sugar	High in added sugar	Low in added sugar	Animal fats	White bread		Wrong
71	Female	Married	Urban	Higher	No employment	500-900	yes	yes	yes	>/= 5years	4	2	4	0	5	4	3	4	4		More	Less	More	Less	Less	More	two	Not sure	Eat less	Eat less	High in fiber	Low in fiber	Low in fiber	Low in fiber	Low in fiber	Starchy food	Not starchy	Not starchy	Not starchy	Locally cooked rice with lots of vegetables and roasted chicken	Not sure	Low in added sugar	High in added sugar	High in added sugar	Low in added sugar	Animal fats	Not sure		Correct
83	Female	Single	Urban	Secondary	No employment	1000-2000	no	yes	yes	>/= 5years	2	3	0	0	0	2	0	0	0		More	Same	More	Less	Less	More	two	Not eat less	Eat less	Eat less	High in fiber	High in fiber	Low in fiber	High in fiber	High in fiber	Starchy food	Starchy food	Not starchy	Not starchy	Locally cooked rice with lots of vegetables and roasted chicken	High in added sugar	Low in added sugar	Low in added sugar	High in added sugar	High in added sugar	Animal fats	White bread		Correct
62	Female	Divorced	Urban	Primary	No employment	<500	yes	yes	yes	>/= 5years	4	4	3	0	4	3	5	3	0		Same	Same	More	Same	Same	More	Not sure	Not sure	Eat less	Eat less	High in fiber	Low in fiber	Low in fiber	Low in fiber	Low in fiber	Not sure	Not sure	Not sure	Starchy food	Locally cooked rice with lots of vegetables and roasted chicken	Not sure	Not sure	High in added sugar	Not sure	High in added sugar	Not sure	White bread		Wrong
72	Female	Divorced	Urban	Primary	Self-employed	<500	yes	yes	yes	>/= 5years	3	3	3	2	3	3	5	3	2		More	Less	More	Less	More	More	Not sure	Not eat less	Eat less	Eat less	High in fiber	High in fiber	High in fiber	High in fiber	High in fiber	Starchy food	Starchy food	Starchy food	Starchy food	Locally cooked rice with lots of vegetables and roasted chicken	Not sure	High in added sugar	High in added sugar	High in added sugar	High in added sugar	Eggs	White bread		Correct
48	Female	Married	Urban	None	Self-employed	<500	yes	no	yes	<5years	3	3	2	2	4	2	5	5	4		More	Less	More	Less	Not sure	More	Not sure	Not eat less	Eat less	Eat less	High in fiber	Not sure	Not sure	Not sure	Not sure	Starchy food	Starchy food	Starchy food	Starchy food	Locally cooked rice with lots of vegetables and roasted chicken	High in added sugar	Not sure	High in added sugar	High in added sugar	Not sure	Animal fats	White bread		Correct
58	Male	Married	Urban	Secondary	Self-employed	500-900	yes	yes	yes	>/= 5years	3	2	0	0	3	0	2	5	0		Less	Less	Less	Less	Less	Less	two	Not sure	Eat less	Eat less	High in fiber	High in fiber	Not sure	Low in fiber	Not sure	Starchy food	Starchy food	Not starchy	Starchy food	Locally cooked rice with lots of vegetables and roasted chicken	Low in added sugar	Not sure	Not sure	Not sure	High in added sugar	Animal fats	White bread		Wrong
48	Female	Single	Urban	Primary	No employment	<500	yes	yes	yes	<5years	2	4	0	0	0	3	5	0	0		Same	Less	More	Same	Less	Less	two	Eat less	Not sure	Not sure	High in fiber	Not sure	Low in fiber	Not sure	Not sure	Starchy food	Starchy food	Starchy food	Starchy food	Locally cooked rice with lots of vegetables and roasted chicken	Not sure	Not sure	High in added sugar	Low in added sugar	Not sure	Animal fats	White bread		Wrong
49	Male	Married	Urban	Higher	Public sector	>2000	yes	yes	yes	>/= 5years	6	7	7	0	7	2	7	7	1		Less	Less	More	Less	Less	More	three	Not eat less	Eat less	Eat less	High in fiber	Low in fiber	Not sure	Not sure	Low in fiber	Starchy food	Not sure	Not starchy	Not starchy	Locally cooked rice with lots of vegetables and roasted chicken	Low in added sugar	Low in added sugar	High in added sugar	High in added sugar	High in added sugar	Animal fats	White bread		Wrong
60	Female	Married	Urban	Higher	Public sector	>2000	yes	yes	yes	>/= 5years	6	7	7	0	7	7	7	1	0		More	Less	More	Less	Less	More	Not sure	Eat less	Eat less	Eat less	High in fiber	Low in fiber	Low in fiber	Not sure	Low in fiber	Starchy food	Starchy food	Not starchy	Starchy food	Locally cooked rice with lots of vegetables and roasted chicken	High in added sugar	Low in added sugar	High in added sugar	High in added sugar	Low in added sugar	Animal fats	White bread		Correct
48	Female	Married	Urban	Primary	No employment	<500	no	yes	no	<5years	4	3	4	2	4	4	5	3	3		More	Less	More	Less	Less	More	Not sure	Eat less	Eat less	Eat less	High in fiber	Not sure	Not sure	Not sure	High in fiber	Starchy food	Starchy food	Not sure	Starchy food	Locally cooked rice with lots of vegetables and roasted chicken	High in added sugar	High in added sugar	High in added sugar	High in added sugar	Not sure	Animal fats	White bread		Correct
48	Female	Divorced	Urban	Primary	Self-employed	<500	yes	yes	yes	>/= 5years	3	2	5	2	4	5	3	0	0		More	Less	More	Same	Same	Less	Not sure	Not sure	Eat less	Eat less	High in fiber	Low in fiber	Low in fiber	Low in fiber	Low in fiber	Not sure	Not sure	Not sure	Starchy food	Locally cooked rice with lots of vegetables and roasted chicken	Low in added sugar	High in added sugar	High in added sugar	High in added sugar	High in added sugar	Animal fats	White bread		Correct
59	Male	Married	Urban	None	Public sector	500-900	no	yes	yes	>/= 5years	5	7	2	0	7	7	6	2	0		Less	Less	Less	Less	Not sure	More	Not sure	Eat less	Eat less	Eat less	Not sure	Not sure	Not sure	Not sure	Not sure	Not sure	Not sure	Starchy food	Not starchy	Locally cooked rice with lots of vegetables and roasted chicken	Not sure	Not sure	High in added sugar	Not sure	Low in added sugar	Not sure	White bread		Wrong
55	Male	Married	Urban	Primary	Public sector	<500	yes	yes	yes	>/= 5years	6	5	7	0	6	7	7	5	0		More	Less	More	Less	Less	More	Not sure	Eat less	Eat less	Eat less	High in fiber	Low in fiber	Low in fiber	Low in fiber	Low in fiber	Starchy food	Starchy food	Not sure	Starchy food	Locally cooked rice with lots of vegetables and roasted chicken	Not sure	Low in added sugar	High in added sugar	High in added sugar	High in added sugar	Animal fats	White bread		Correct
50	Female	Married	Urban	Secondary	Self-employed	>2000	yes	yes	no	<5years	5	7	5	0	5	6	5	2	0		More	Less	More	Less	Less	More	Not sure	Eat less	Eat less	Eat less	High in fiber	Low in fiber	Low in fiber	Low in fiber	High in fiber	Starchy food	Starchy food	Not starchy	Starchy food	Locally cooked rice with lots of vegetables and roasted chicken	Not sure	Not sure	High in added sugar	High in added sugar	Low in added sugar	Animal fats	White bread		Correct
62	Female	Married	Urban	Primary	Self-employed	<500	yes	yes	no	<5years	4	0	3	0	5	4	7	7	1		More	Less	More	Less	Less	Not sure	Not sure	Not eat less	Eat less	Eat less	Low in fiber	Not sure	Low in fiber	Low in fiber	Low in fiber	Starchy food	Starchy food	Not sure	Not starchy	Locally cooked rice with lots of vegetables and roasted chicken	High in added sugar	Low in added sugar	High in added sugar	High in added sugar	High in added sugar	Animal fats	White bread		Correct
65	Female	Divorced	Urban	None	No employment	<500	yes	yes	yes	>/= 5years	5	7	0	0	5	7	7	0	0		Less	Less	More	Less	Not sure	More	Not sure	Not eat less	Eat less	Eat less	Low in fiber	Low in fiber	Not sure	Low in fiber	Not sure	Starchy food	Starchy food	Not sure	Starchy food	Locally cooked rice with lots of vegetables and roasted chicken	Not sure	Not sure	Not sure	Not sure	Low in added sugar	Not sure	Not sure		Wrong
48	Female	Single	Rural	None	No employment	<500	yes	yes	yes	<5years	3	4	0	0	0	3	5	0	0		Same	Less	More	Less	Less	More	two	Eat less	Not sure	Not sure	High in fiber	Not sure	Low in fiber	Not sure	Not sure	Starchy food	Starchy food	Starchy food	Starchy food	Locally cooked rice with lots of vegetables and roasted chicken	Not sure	Not sure	High in added sugar	Not sure	Low in added sugar	Animal fats	White bread		Wrong
65	Female	Divorced	Rural	None	No employment	<500	yes	yes	yes	>/= 5years	5	7	0	0	5	7	7	0	0		Less	Less	More	More	Less	More	Not sure	Not eat less	Eat less	Eat less	Low in fiber	Not sure	Low in fiber	Low in fiber	Low in fiber	Starchy food	Starchy food	Not sure	Starchy food	Locally cooked rice with lots of vegetables and roasted chicken	Not sure	Not sure	Not sure	Not sure	Low in added sugar	Not sure	Not sure		Wrong
80	Female	Divorced	Urban	Primary	Self-employed	<500	yes	yes	no	>/= 5years	4	0	3	0	5	4	7	7	1		Same	Less	More	Less	Less	More	two	Eat less	Not sure	Not sure	High in fiber	Not sure	Low in fiber	Not sure	Not sure	Starchy food	Starchy food	Starchy food	Starchy food	Locally cooked rice with lots of vegetables and roasted chicken	Not sure	Not sure	High in added sugar	Not sure	Low in added sugar	Animal fats	White bread		Wrong
48	Female	Married	Urban	Secondary	Self-employed	<500	yes	yes	yes	<5years	2	1	1	1	0	0	4	2	2		Not sure	Less	More	Less	Not sure	Not sure	Not sure	Not sure	Not sure	Not sure	High in fiber	Low in fiber	Low in fiber	Not sure	Not sure	Starchy food	Not sure	Not starchy	Not sure	Locally cooked rice with lots of vegetables and roasted chicken	Not sure	Not sure	High in added sugar	High in added sugar	Low in added sugar	Animal fats	Not sure		Wrong
73	Male	Married	Urban	Higher	No employment	500-900	yes	yes	yes	>/= 5years	4	5	3	0	3	4	5	0	1		More	Less	More	Less	Less	More	Not sure	Not sure	Not sure	Not sure	High in fiber	Not sure	Low in fiber	Not sure	Not sure	Not sure	Not sure	Not sure	Not sure	Locally cooked rice with lots of vegetables and roasted chicken	Not sure	Not sure	High in added sugar	High in added sugar	Low in added sugar	Animal fats	White bread		Correct
67	Female	Single	Urban	Primary	No employment	<500	yes	yes	no	>/= 5years	2	0	0	0	0	0	3	0	0		Not sure	Not sure	More	Less	Less	Less	Not sure	Not sure	Not sure	Not sure	Not sure	Not sure	Not sure	Not sure	Not sure	Not sure	Not sure	Not sure	Not sure	Locally cooked rice with lots of vegetables and roasted chicken	Not sure	Not sure	High in added sugar	Not sure	Low in added sugar	Animal fats	Not sure		Wrong
48	Female	Married	Rural	Secondary	Self-employed	<500	yes	yes	no	<5years	3	2	2	0	2	0	4	1	1		Not sure	Less	Not sure	Less	Not sure	Not sure	Not sure	Eat less	Eat less	Eat less	High in fiber	Not sure	Low in fiber	Not sure	Not sure	Starchy food	Not sure	Not starchy	Not sure	Locally cooked rice with lots of vegetables and roasted chicken	Not sure	Not sure	High in added sugar	High in added sugar	Low in added sugar	Not sure	Not sure		Wrong
58	Female	Married	Rural	Secondary	No employment	<500	yes	yes	yes	>/= 5years	3	2	0	0	1	0	4	0	0		More	Less	More	Less	Less	More	Not sure	Not eat less	Eat less	Eat less	High in fiber	Low in fiber	Low in fiber	Low in fiber	High in fiber	Starchy food	Not starchy	Not starchy	Not sure	Locally cooked rice with lots of vegetables and roasted chicken	Not sure	Not sure	High in added sugar	High in added sugar	Low in added sugar	Animal fats	White bread		Correct
58	Female	Married	Urban	Secondary	Self-employed	<500	yes	yes	yes	<5years	3	3	3	0	3	5	4	3	0		More	Less	More	Less	Less	More	Not sure	Not eat less	Eat less	Eat less	High in fiber	Not sure	Not sure	Not sure	Not sure	Starchy food	Not sure	Not starchy	Starchy food	Locally cooked rice with lots of vegetables and roasted chicken	Not sure	Not sure	High in added sugar	High in added sugar	Low in added sugar	Animal fats	White bread		Correct
65	Female	Single	Urban	Secondary	Self-employed	<500	no	yes	yes	>/= 5years	3	3	4	0	3	5	4	2	0		More	Less	More	Less	Less	More	Not sure	Not eat less	Eat less	Eat less	High in fiber	Not sure	Not sure	High in fiber	Not sure	Not sure	Not sure	Not starchy	Not starchy	Locally cooked rice with lots of vegetables and roasted chicken	Not sure	Not sure	High in added sugar	High in added sugar	Low in added sugar	Animal fats	White bread		Correct
72	Female	Single	Urban	Higher	No employment	<500	yes	yes	no	>/= 5years	4	3	4	0	4	6	3	3	0		Not sure	Less	More	Less	Less	More	Not sure	Not eat less	Eat less	Eat less	High in fiber	Not sure	Low in fiber	Not sure	Not sure	Starchy food	Starchy food	Starchy food	Starchy food	Locally cooked rice with lots of vegetables and roasted chicken	Not sure	Not sure	High in added sugar	Not sure	Low in added sugar	Not sure	Not sure		Wrong
[truncated: 30 more columns]
